# Supplementary material for: Gut microbiota modulates lung fibrosis severity following acute lung injury in mice
Source: Commun Biol. 2022 Dec 22;5:1401. doi: 10.1038/s42003-022-04357-x (PMC9772329; doi:10.1038/s42003-022-04357-x)
Supplement: Supplementary file 4 — Supplementary Data 1 [file 42003_2022_4357_MOESM4_ESM.xls]

## Sheet: Figure 1
Figure 1A: Survival
	GF Saline	GF Bleo	ABSL 1 Saline	ABSL 1 Bleo	ABSL 2 Saline	ABSL 2 Bleo
	0	0	0	1	0	0
	0	0	0	1	0	0
	0	0	0	1	0	0
	0	0	0	1	0	0
	0	0	0	0	0	0
	0	0	0	0	0	1
		0	0	0	0	0
		0	0	0	0	1
		0	0	0	0	0
		0		1	0	0
		0		0	0	0
		0		0	0	0
		0		0	0	0
		0		0		0
		0		0		1
				0		0
				0		1
				0		1
				0		0
				0		0
				0		0
				0		0
				0		1
				0		0
				0		0
				0		1
				0
1: Dead
0: Alive
Figure 1B: Weight Loss %
	GF Saline	GF Bleo	ABSL 1 Saline	ABSL 1 Bleo	ABSL 2 Saline	ABSL 2 Bleo
	0	0	-9.52381	0	25	17.2414
	0	0	-4	26.087	-18.18	20
	0	0	0	28	-19.05	21.7391
	0	0	-4.16667	25	-15	8.33333
	0	0	-4	0	-19.05	25
	0	0	5.26316	5.55556	-20	23
		0	0	17.6471	-10.52	4.54
		-3.84615	-5	16.6667	-14.28	23
		-3.84615	0	26.3158	-11.11	0
		-4.54545		27.7778	0	4.54
		-4.7619			-11.76	5.88
		0				5.55
					9.52381	11.76
					9.09091	17.2414
					9.52381	20
					11.7647	21.7391
					5.88235	8.33333
					0	25
					0	0
						6.25
						0
						4.34783
						0
						25
						19.0476
						8.33333
						4
						4.7619
						5.55556
						0
						5.88235
						0
Figure 1D: Ashcroft
	GF	ABSL 1	ABSL 2
	0	5	5
	1	2	5
	1	6	5
	1	2	4
	1	5	5
	0	2	5
			5
			4
			4
			5
			5
			3
Figure 1E: Sircol
	GF Saline	GF Bleo	ABSL 1 Saline	ABSL 1 Bleo	ABSL 2 Saline	ABSL 2 Bleo
	120.5	125.58	111.95	268.43	118.19	351.61
	130.96	138.84	171.25	243.96	124.52	359.89
	140.22	115.94	119.62	140.13	99.07	430.98
	129.68	164.86	113.93	188.65	162.95	352.27
	128.62	211.14	124.21	221	139.2	347.08
	140.29	136.8	207.94	194.57	168.01	299.61
			104.21	235.33	159.34	353.78
			157.52	162.06	134.6	372.49
			171.75	221.736	184.04	392.68
				267.42	142.98	265.55
				214.03	225.92	316.32
				161.71	218.19	315.42
				174.53	140.77	365.55
				256.66	142.5
				235.33	111.67
				162.06	132.94
				221.74
				267.42
				221
				194.57
				226.27

## Sheet: Figure 2
Figure 2: Microbiome
	BioProject ID PRJNA899808.

## Sheet: Figure 3
Figure 3: Microbiome
	BioProject ID PRJNA899808.

## Sheet: Figure 4
Figure 4A: CD4+IL6+Tcells
	GF Saline	GF Bleo	ABSL 1 Saline	ABSL1 Bleo	ABSL 2 Saline	ABSL 2 Bleo
	2.38	3.03	2.6	0.21	4.54	18.4
	1.92	0	0.95	0.23	3.2	13.3
	1.99	0.15	5.41	2.38	3.94	19.9
	1.22	0	1	0.25	3.45	14.5
	2.14	0.43	7.14	1.88	4.81	16.8
	4.97	0	0.29	0.26	2.41	11.6
	5.47	3.75	7	0.15	2.44	18.8
		0.71	1.54	0.27	3	16.5
		0.96	10.3	2.12	1.6	12.9
		6.06		2.21	2.68	11.9
		4.47		1.65	3.92	3.1
				0.51	2.92	2.97
				3.39	9.6	4.53
				1.87	3.95	8.03
				0.51	2.59	1.46
				0.59		5.32
				1.1		2.63
						3.57
						9.66
Figure 4B:	CD4+GP130+Tcells(%)
	GF Saline	GF Bleo	ABSL 1 Saline	ABSL 1 Bleo	ABSL 2 Saline	ABSL 2 Bleo
	1.77	0	0.57	5.45	16.3	20.9
	1.75	0	2.65	4.11	4.64	19.5
	0.68	6.52	0.82	7.13	14.2	11.4																2.85	3.76	4.53
	0	3.12	1.02	2.65	12	15.7
	0	1.8	1.5	1.57	4.44	21
	1.55	2.27	0.88	2.81	3.59	14.1
			2.53	4.75	6.63	29.1
			3.96	13.6	1.86	17.8
			1.3	9.87	1.44	12.1
				3.7	3.98	23.1
				1.98	4.48	4.24
				1.64	2.85	6.49
				2.88	3.76	7.08
				24.2	4.53	7.47
				1.29	6.84	6.98
				0.24	7.12	3.7
				0.73	5.99	9.08
					6.69	11.4
					7.69	9.08
						21.8
						10.2
						7.14
						4.26
						5.99
						24.6
						7.94
						2.89
						5.81
						21.1
Figure 4C:	CD4+PD-1+ IL-17A +Tcells(%)
	GF Saline	GF Bleo	ABSL 1 Saline	ABSL 1 Bleo	ABSL 2 Saline	ABSL 2 Bleo
	0.5	0.5	51.7	10.6	35.7	38.1
	0	0	39.4	20.2	17.9	48.4
	41.6	0.5	52	23.5	36.9	62.5
	36.8	0.5	30.3	11.1	22.9
	38.4	0.5	39.1	9.85	29.2	71.7
	42.4	0	42.9	12.5	35.1	58.5
		57.2	22	11.3	23.3	52.9
		24.1	12.5	50	52.8	77.1
		54.3	35.9	42.7	65.9	86.7
		50		12	58.5	65.4
				20.8	57.1
				51.6	71.4
				65.4	56.1
				40.7	41.9
				46.3	53.6
				31.3
				37.6
				43
				38.4
				45.5
				42.8
				48.6
				66.2
				47.5
				64.2
Figure 4F:	CD4+ pSTAT3+ T cells(%)
	GF Saline	GF Bleo	ABSL 1 Saline	ABSL 1 Bleo	ABSL 2 Saline	ABSL 2 Bleo
	7.74	0	0.58	0.11	1.07	6.99
	0	0	0	0.041	0.95	2.41
	0.18	0.075	0	0.56	3.45	6.66
	0	0	0	0.035	1.72	0.6
	0	0	3.57	0.039	1.96	2.64
	0	0	0.29	0.059	0.65	5.23
	0	0	3	0.062	0.93	8.47
	0	0	0.38	0.98	1.33	4.06
	0	0		0.8	0	4.09
	0	0.15		0.13	0	0.76
		0		0.14	0
				1.48	0.73
				2.77	3.41
				1.62	2.4
				0.71	5.5
				0.089
				0.29
				0.74
				2.28
				1.28
Figure 4G:	ΔΔcT STAT3 mRNA
	GF Bleo	ABSL 1 Bleo	ABSL 2 Bleo
	-0.891846	-4.57996	-0.616578
	-0.753807	-4.04686	3.91581
	1.31393	-4.43593	1.55704
	0.891846	-5.30361	4.44963
	-0.906141	-3.84831	9.0323
	0.281757	-4.66871

## Sheet: Figure 5
Figure 5A: Survival
	GF Saline	GF Bleo	ABSL 1 Saline	ABSL 1 Bleo	ABSL 2 Saline	ABSL 2 Bleo
	0	0	0	0	0	0
	0	0	0	0	0	0
	0	0	0	0	0	0
	0	0	0	0	0	1
	0	0
1: Dead
0: Alive
Figure 5B: Weight loss
	GF Saline	GF Bleo	ABSL 1 Saline	ABSL 1 Bleo	ABSL 2 Saline	ABSL 2 Bleo
		0		-4.34783		0
		-3.84615		-4.34783		3.44828
		-3.84615		-4		-4
		-4.54545		-4.54545		0
		-4.7619				0
		0				10
Figure 5D: Sircol
	GF	ABSL 1	ABSL 2
	82.5556	30.6667	221.511
	53.9333	85.9778	197.489
	57.7778	104.044	164.756
	55.5778	47.6667	154.556
	70.8667		157.022
	68.1111		333.733
Figure 5E: CD3+ CD4+ T cells
	GF Bleo	ABSL 1 Bleo	ABSL 2 Bleo
	20.9	26.8	24.7
	14.4	15.5	23.2
	18.8	26	37.5
	14.9	16.3	36.7
		29.8

## Sheet: Figure 6
Figure 6A:
	HLF:	IL17A TGFβ
	1870.47	1823.05
	1155.95	3440.16
	959.637	1981.2
	1505.46	2095.6
		3201.76
Figure 6B:
	HLF	HLF + L. r
	1870.47	2767.93
	1155.95	3144.14
	959.637	1106.24
	766.251	758.143
	1505.46	1116.48
Figure 6C:
	IL17A TGFβ	IL17A + TGFβ L. r
	1823.05	1165.56
	3440.16	3037.83
	1981.2	1737.57
	2095.6	1663.64
	3201.76	1826.21
Figure 6D:
	IL17A TGFβ	HLF + SB
	1823.05	1733.59
	3440.16	3117.87
	1981.2	1635.73
	2095.6	892.287
	3201.76	1617.96
Figure 6F: Western Blot
	HLF	L.r	IL-17A TFG-β1	IL-17A TFG-β1 L.r	IL-17A TFG-β1 SB
	2.67901	0.898148	4.97101	1.88889	1.90124
	1.77778	0.849462	3.11494	2.38194	1.4359
	2.72221	0.873805	4.09602	2.75399	2.05709
	2.53741		7.55244	2.57502	3.89006
	2.22839		4.04298	2.13542	1.66857

## Sheet: Supplement Figure 1
Supplement Figure 1A: Survival
	GF	ABSL 1	ABSL 2
	0	0	0
	0	0	0
	0	0	0
	0	0	0
	0	0	0
	0	0	0
	0	0	0
	0	0	0
	0	0	0
	0		0
	0		0
	0		0
	0		0
Supplement Figure 1B: Weight Loss
	GF	ABSL-1	ABSL-2
	0	-9.52381	17.2414
	0	-4	20
	0	0	21.7391
	0	-4.16667	8.33333
	0	-4	25
	0		-18.18
		5.26316	-19.05
		0	-15
		-5	-19.05
		0	-20
			-10.52
			-14.28
			-11.11
			0
			-11.76
Supplement Figure 1C: Sircol
	GF	ABSL-1	ABSL-2
	120.504	111.948	118.188
	130.956	171.252	124.524
	140.22	119.616	99.072
	129.684	113.928	162.948
	128.616	124.212	139.2
	140.292	207.936	168.012
		104.208	159.336
		157.524	134.604
		171.744	184.044
			142.98

## Sheet: Supplement Figure 6
Supplement Figure 6:
	GF Saline	GF Bleo	ABSL 1 Saline	ABSL 1 Bleo	ABSL 2 Saline	ABSL 2 Bleo
	2.51	11.4	4.36	13.1	5.65	30.4
	1.75	4.55	4.3	11.8	2.46	14.6
	1.71	13.9	3.27	8.82	8.17	18
	8.33	3.12	2.54	11.4	6.96	13.6
	1.92	16.7	10.9	4.19	6.67	16
	4.65	15.2	4.72	11.8	2.39	10.1
			13.4	13.5	2.76	21.4
			5.29	12.9	0.76	14.8
			6.64	13.9	0.61	11.2
				17.5	2.11	45.6
				12.3	2.74	1.45
				2.72	1.04	3.39
				3.57	0.63	1.2
				25.6	1.77	1.03
				1.33		0.44
				0.52		0.74
				1.01		2.58
						1.31
						0.83
